# Supplementary material for: A randomized controlled trial of teriparatide for accelerating bone union and improving clinical outcomes in patients with pertrochanteric fracture fixation
Source: Sci Rep. 2025 Jun 3;15:19465. doi: 10.1038/s41598-025-03720-2 (PMC12134263; doi:10.1038/s41598-025-03720-2)
Supplement: Supplementary file 1 — Supplementary Material 1 [file 41598_2025_3720_MOESM1_ESM.xlsx]

## Sheet: teriparatide group
															BASELINE -Pre op																																		BASELINE - POST OP
NO	A= drug	code iden	Initial	Age	gender		cause of fracture				affected hip side		AO,OTA classification		Harris Hip Score					SF-12		Laboratory results																										Medical history	BONE MINERAL DENSITY
	B = placebo			years	male	female	fall	blunt trauma	obesity	other	left	right	31-A2	31-A3	score	90-100	80-89	70-79	<70	PCS	MCS	BUN	Creatinine	Calcium	Potassium	Chloride	Sodium	Bicarbonate	PTH	Vit D	SGOT	SGPT	ALP	Total bilirubin	Direct bilirubin	Albumin	Total protein	CBC											Lumber spine (L1-L4)
																Excellent	Good	Fair	Poor	50	50																	Hb	HCT	Platelets	RBC	WBC	Neutrophil	Lymphocyte	Monocyte	Eosinophil	Basophil		BMD
1	a	1	C-W	74	0	1	1	0	0	0	0	1	1	0	83	0	1	0	0	20.83	40	21	0.78	8.2	4	105	135	23	45.06	17.3	20	15	90	1.04	0.41	3.2	6.4	7.4	23.2	379	2.32	6.46	73.2	17.1	6.9	2.4	0.4	HT,DLP,Anemia	0.787
3	a	1	L-T	72	0	1	1	0	0	0	1	0	1	0	84	0	1	0	0	31.25	12.5	11	0.48	8.5	3.9	104	135	21	28.53	30.5	38	23	133	0.46	0.31	2.6	6.8	10	30.5	178	3.74	8.7	76.5	14.8	7.5	1	0.2	DM,Liver cyst,HT,Gall stone	0.768
6	a	1	S-W	73	0	1	1	0	0	0	1	0	1	0	82	0	1	0	0	32.69	38.33	23	0.82	9.4	4.3	100	134	21	38.72	35.2	29	5	57	0.57	0.2	3.8	7.5	10.2	33	123	4.25	10.41	85.6	10.3	3.8	0.1	0.2	DM,HTCHR,Hyponatemia,SIADH,TB pleura	0.705
8	a	1	D-T	70	1	0	1	0	0	0	1	0	0	1	69	0	0	0	1	38.46	38.33	14	1.11	9.2	4.7	106	139	21	45.98	33.2	27	13	81	0.65	0.3	3.3	6.8	14.3	42.4	192	4.63	10.78	81.7	12.2	5.8	0.2	0.1	0	0.769
10	a	1	B-J	84	0	1	1	0	0	0	1	0	1	0	68	0	0	0	1	17.31	38.33	14	0.55	8.4	4.2	109	142	24	35.92	15.4	24	16	152	0.7	0.37	2.5	5.7	10.5	33.3	371	3.86	6.93	69.4	19.6	7.2	3.2	0.6	HT,DLP,DM,CHF	0.546
12	a	1	P-K	72	0	1	1	0	0	0	0	1	1	0	96	1	0	0	0	30.77	36.67	12	0.64	8.9	4	103	140	23	65.24	15.7	21	12	69	0.61	0.23	4.2	8.3	11.7	36.4	214	3.92	10.34	74.4	19.6	5.4	0.4	0.2	DLP	0.734
13	a	1	B-C	90	0	1	1	0	0	0	0	1	1	0	88	0	1	0	0	28.85	35	14	0.61	8.8	3.5	102	137	23	42.45	49.6	21	12	62	0.41	0.19	3.6	7.4	11.1	34.6	278	5.37	12	75.7	16.9	5.1	2	0.3	HT,DLP	0.435
15	a	1	P-S	69	0	1	1	0	0	0	0	1	1	0	79	0	0	1	0	11.54	25	10	0.88	8.8	3.6	98	137	26	10.87	39	18	11	82	0.44	0.21	3.3	7.8	10.6	33.7	478	5.21	7.03	62.3	25.7	8.2	3.1	0.7	Benign prostatic hyperplasia	1.084
17	a	1	S-D	83	1	0	1	0	0	0	1	0	1	0	75	0	0	1	0	17.31	30	24	1.02	8.7	4.5	105	138	22	30.22	26.8	15	18	61	0.5	0.16	3.6	6.6	12.7	39.7	161	4.05	14.34	84.5	11.9	3.5	0	0.1	HT,DM,DLP,Asthma	0.917
18	a	1	A-S	68	0	1	1	0	0	0	1	0	1	0	47	0	0	0	1	26.92	31.67	19	0.91	8.9	3.8	107	139	21	45.51	27.7	25	13	83	1.57	0.68	3.9	7.8	11.9	36.9	193	4.01	15.68	90.4	6.2	3.3	0	0.1	DLP,HT,Benign Prostatic Hyperplasia	0.853
22	a	1	W-P	62	0	1	1	0	0	0	0	1	1	0	88	0	1	0	0	36.54	45	11	0.65	9.6	3.5	109	144	24	42.68	20.8	17	12	84	0.59	0.27	4.7	7.5	12.7	39.4	187	4.76	6.5	62.7	24.2	7.1	5.1	0.9	HT,DM	0.886
24	a	1	S-S	68	0	1	1	0	0	0	1	0	1	0	64	0	0	0	1	38.46	41.67	26	1.66	9.1	4.5	99	133	26	73.96	36.9	30	27	59	0.42	0.21	3.2	6.8	7	22.4	172	3.45	11.77	75	16.1	5.6	2.9	0.4	HT,DM	0.92
26	a	1	T-H	69	1	0	1	0	0	0	0	1	1	0	100	1	0	0	0	46.15	50	21	1.41	9.3	3.9	106	142	25	36.78	32.6	22	18	76	0.92	0.41	4.1	7.2	13.6	40.2	137	4.5	9.35	85.2	10.5	3.7	0.4	0.2	HT,DLP	0.85
28	a	1	W-C	71	1	0	1	0	0	0	0	1	1	0	46	0	0	0	1	6.92	33.33	35	2.69	11.3	4.7	112	142	23	8.26	28.9	19	14	51	0.46	0.22	3.5	7.3	10.9	34	156	3.5	8.5	88.4	4.8	0.53	0.5	0.1	HT,DLP	0.803
29	a	1	N-S	67	0	1	1	0	0	0	1	0	1	0	100	1	0	0	0	50	50	24	1.17	9.3	4.6	106	139	22	10.85	14.9	25	11	52	0.59	0.26	4.4	7.7	11	33	177	3.6	8.77	85.6	9.2	3.9	0.6	0.7	HT,DLP	0.932
32	a	1	P-S	66	0	1	1	0	0	0	1	0	1	0	84	0	1	0	0	42.31	45	14	1.03	8.9	4	103	136	23	47.02	15.9	31	16	99	0.45	0.24	4	9.1	11.6	36.1	83	5.14	10.63	80.7	13.4	4.5	0.6	0.8	DM,HT	0.968
33	a	1	S-S	85	0	1	1	0	0	0	1	0	1	0	72	0	0	1	0	30.77	41.67	33	0.7	9	3.4	102	139	25	54.86	17.5	55	40	77	1.07	0.43	3.8	7.5	13.1	37.8	153	4.42	4.79	69	19.2	8.1	3.1	0.6	0	0.48
36	a	1	I-S	67	1	0	1	0	0	0	0	1	1	0	100	1	0	0	0	36.54	48.33	21	1.01	7.9	4.7	109	137	21	30.71	29.4	18	9	67	0.75	0.36	3.3	7	11.8	34.9	295	4.33	10.36	71	20.5	6.7	1.4	0.4	HT,Asthma,Gout	0.846
39	a	1	S-S	75	0	1	1	0	0	0	1	0	1	0	80	0	1	0	0	30.77	33.33	12	0.5	8.7	3.8	108	138	22	51.8	39	20	14	93	0.64	0.27	4.1	7.5	11.9	35.9	142	4.17	10.03	89	8	2.8	0	0.2	HT,DLP	0.744
40	a	1	S-T	66	0	1	1	0	0	0	1	0	0	1	66	0	0	0	1	36.54	23.33	9	0.57	8.8	3.9	102	136	23	32.29	8.2	16	8	171	0.82	0.4	3.3	6.5	9.5	28.3	476	3.24	7.45	79.9	13.3	4.8	1.6	0.4	DM,DLP,HT	1.026
42	a	1	F-Y	64	1	0	1	0	0	0	0	1	1	0	91	1	0	0	0	44.23	50	13	1.28	9.5	3.6	107	142	25	48.63	42.4	26	22	94	0.45	0.2	94	7.7	12.4	36.7	234	4.99	9	74.7	17.2	4.3	3.4	0.4	HT,CAD,DLP,COPD	0.81
44	a	1	Y-O	80	0	1	1	0	0	0	1	0	1	0	55	0	0	0	1	17.77	26.67	14	0.51	9.2	3.3	106	141	23	53.02	20.6	21	14	77	0.43	0.53	3.9	7.6	13.9	42	130	4.59	8.33	84.3	11.2	4.4	0	0.1	0	0.674
45	a	1	S-S	81	1	0	1	0	0	0	1	0	0	1	88	0	1	0	0	38.46	43.33	53	1.92	8.1	4	98	135	29	32.44	22.2	45	48	126	0.55	0.27	3.5	6.4	11.3	34.2	312	4.33	7.57	89.9	5.5	4.1	0.4	0.1	DM,HT,DLP,GOUT	0.749
48	a	1	R-S	66	0	1	1	0	0	0	0	1	1	0	68	0	0	0	1	15	23.33	12	0.74	9.1	4.5	91	123	14	53.85	29.7	15	10	111	0.49	0.22	3.9	7	10.1	29.7	393	3.53	19.66	85.3	9.6	4.6	0.3	0.2	HT,DLP	0.851
49	a	1	J-N	81	0	1	1	0	0	0	1	0	0	1	82	0	1	0	0	36.54	26.67	41	2.11	8.9	4.9	110	137	19	48.72	62.1	78	72	96	0.39	0.17	3.7	7.8	8.9	26.1	142	2.87	10.03	73	21	5.1	0.7	0.2	DM,HT	0.626
[truncated: 162 more columns]

## Sheet: placebo group
															BASELINE -Pre op																																		BASELINE - POST OP
NO	A= drug	code iden	Initial	Age	gender		cause of fracture				affected hip side		AO,OTA classification		Harris Hip Score					SF-12		Laboratory results																										Medical history	BONE MINERAL DENSITY
	B = placebo			years	male	female	fall	blunt trauma	obesity	other	left	right	31-A2	31-A3	score	90-100	80-89	70-79	<70	PCS	MCS	BUN	Creatinine	Calcium	Potassium	Chloride	Sodium	Bicarbonate	PTH	Vit D	SGOT	SGPT	ALP	Total bilirubin	Direct bilirubin	Albumin	Total protein	CBC											Lumber spine (L1-L4)
																Excellent	Good	Fair	Poor	50	50																	Hb	HCT	Platelets	RBC	WBC	Neutrophil	Lymphocyte	Monocyte	Eosinophil	Basophil		BMD
2	b	0	T-S	70	1	0	1	0	0	0	1	0	1	0	82	0	1	0	0	14.58	27.5	16	0.72	9.3	3.2	102	134	18	71.19	16.2	38	34	101	1.07	0.46	4.1	7.9	15.1	45.3	209	4.79	11.32	89.2	5.9	4.7	0	0.2	HT,IHD,Chronic obstructive pulmonary disease,DLP,Hydrocephalus	0.726
4	b	0	S-S	72	0	1	1	0	0	0	1	0	1	0	84	0	1	0	0	10.42	12.08	28	1.7	8.9	3.8	102	135	19	51.92	26.8	31	19	82	0.33	0.12	3.7	9	8.8	27.4	261	3.56	9.49	61.1	29	7.1	2.4	0.4	DM,HT,DLP,IHD,GOUT	1.011
5	b	0	C-M	72	0	1	1	0	0	0	1	0	1	0	50	0	0	0	1	15.38	40	12	0.75	8.5	3.2	104	139	23	71.01	12	26	24	50	0.38	0.16	3.5	7.4	12.7	40.1	214	4.13	10.6	80.1	13.5	5	1.1	0.3	Asthma,HT,DLP
7	b	0	P-T	62	1	0	1	0	0	0	0	1	1	0	50	0	0	0	1	21.15	40	36	1.66	8.9	3.9	104	137	19	41.09	20.2	14	7	79	0.65	0.26	3.5	7.7	9.4	299	278	3.31	8.5	74.3	14.3	6	5	0.4	DM,HT.DLP,Parkinson disease	0.822
9	b	0	S-R	71	0	1	1	0	0	0	1	0	1	0	51	0	0	0	1	30.77	35	15	0.8	8.6	4.3	104	139	25	51.6	35.1	20	12	69	0.68	0.31	3.5	7	10.4	31.6	285	3.5	10.84	75.1	15.8	7	1.8	0.3	Ischemic stroke,HT,DLP,Pakinson	0.777
11	b	0	C-S	61	0	1	0	0	0	1	1	0	1	0	97	1	0	0	0	48.08	46.67	15	0.54	8.9	3.8	106	141	21	55.14	25.7	31	32	61	2.35	0.73	4.5	7.8	13.7	40.5	207	4.49	14.93	81.9	14.5	3.1	0.3	0.2	HT	1.097
14	b	0	C-S	63	0	1	1	0	0	0	0	1	1	0	64	0	0	0	1	28.85	36.67	16	1.42	8.3	2.7	108	139	20	56.7	25.6	23	12	149	4.44	2.61	2.8	6.3	10.9	33.6	191	3.63	7.93	81.1	12.1	4.7	1.8	0.3	DM,HT,DLP,CHF	0.696
16	b	0	S-M	67	0	1	1	0	0	0	1	0	0	1	81	0	1	0	0	13.46	25	17	0.69	9.4	4	106	138	21	30.91	18.6	23	22	70	0.53	0.24	4	7.3	11.3	35.4	241	3.94	13.74	88.6	6.7	3.8	0.6	0.3	DM,HT,DLP	0.81
19	b	0	P-Y	82	1	0	1	0	0	0	1	0	1	0	75	0	0	1	0	30.77	40	24	1.09	8.9	4.3	104	137	23	28.41	37.7	25	13	121	1.01	0.51	3.6	7.2	11.4	33.9	139	3.7	7.14	62	25	8	4	1	0
20	b	0	A-U	73	0	1	1	0	0	0	1	0	1	0	75	0	0	1	0	38.46	43.33	16	0.89	8.9	3.7	95	126	21	51.22	24.6	27	20	66	0.65	0.32	3.7	6.5	9.8	28.9	169	3.21	10.12	82.9	10.9	5.2	0.7	0.3	HT	0.72
21	b	0	U-D	81	1	0	1	0	0	0	1	0	1	0	88	0	1	0	0	30.77	45	17	0.93	9	3.9	101	137	25	52.15	17.8	21	14	102	0.5	0.25	3.9	7.8	12.4	38.5	203	6	8.04	82.5	10.9	5.3	0.6	0.7	DLP,HT,Parkinson disease	0.668
23	b	0	K-T	85	0	1	1	0	0	0	1	0	1	0	94	1	0	0	0	40.38	40	21	0.9	9.1	4.4	106	139	24	36.8	21	25	19	65	0.57	0.2	3.9	7	10.3	30.9	203	3.37	7.6	76.5	16.4	6.1	0.7	0.3	HT,DM,DLP	0.571
25	b	0	S-S	70	1	0	1	0	0	0	1	0	1	0	88	0	1	0	0	30.77	41.67	21	0.84	9	4.2	101	135	27	31.09	34.7	22	15	78	0.66	0.33	3.2	7.1	13.1	40	325	4.29	12.93	80.8	13.9	4.9	0.1	0.3	HT,CVA,DLP	0.917
27	b	0	J-P	71	0	1	1	0	0	0	1	0	0	1	84	0	1	0	0	36.54	43.33	11	0.64	9.5	3.8	100	136	26	37.22	17.3	10	7	95	0.4	0.2	3.3	7.3	9	28.2	286	3.27	7.75	88.9	7.6	2.3	0.9	0.3	HT,DLP.DM	0.815
30	b	0	S-K	67	0	1	1	0	0	0	0	1	1	0	88	0	1	0	0	38.46	45	15	0.51	9.4	4	105	139	21	30.83	18.4	17	12	79	0.35	0.14	4.2	7.8	12.9	38.7	271	4.32	6.18	62.9	29.9	6.6	0.3	0.3	0	0.777
31	b	0	N-R	86	0	1	1	0	0	0	0	1	1	0	38	0	0	0	1	13.77	14	16	0.71	9.5	3.9	105	140	20	49.44	16.7	17	6	102	0.65	0.27	3.7	7.7	10.2	32.5	306	4.32	10.81	82.1	13.9	3.1	0.6	0.3	0	0.842
34	b	0	B-R	82	0	1	1	0	0	0	0	1	1	0	96	1	0	0	0	40.38	48.33	6	0.51	8.2	3.7	92	123	25	35.48	32.9	19	10	95	0.31	0.19	3	7.1	10	29.2	911	4.03	15	90.5	5.1	3.9	0	0.5	0	0.647
35	b	0	Y-W	64	0	1	1	0	0	0	1	0	1	0	86	0	1	0	0	36.54	41.67	8	0.87	9.3	4.4	103	136	21	36.39	19.1	19	11	58	0.36	0.15	3.8	6.9	9.4	27.8	259	3.59	16.59	88.4	7.2	3.9	0.2	0.3	DM,DLP	0.836
37	b	0	S-S	80	0	1	1	0	0	0	1	0	1	0	66	0	0	0	1	25	35	18	0.5	7.6	4.5	103	134	24	35.18	35.2	18	13	61	0.8	0.28	2.7	5	10.7	31.5	235	3.57	14.35	80.4	11.6	7.2	0.4	0.4	DM,Asthma	0.78
38	b	0	P-K	66	0	1	1	0	0	0	1	0	1	0	55	0	0	0	1	15.38	33.33	23	1	7.6	3.1	107	138	23	46.11	29.3	22	11	78	0.62	0.25	3.1	6.1	11.2	32.1	194	3.72	8.49	73.3	18.4	6.8	1.1	0.4	0	0.662
41	b	0	J-J	72	0	1	1	0	0	0	0	1	1	0	68	0	0	0	1	38.46	41.67	15	0.45	9.3	3.2	101	137	28	43.29	6.9	16	13	261	0.39	0.22	3.2	7.1	10.6	32.6	323	3.88	9.02	84.8	11.2	3.2	0.6	0.2	HT,DLP,DM	0.686
43	b	0	W-T	72	0	1	1	0	0	0	0	1	1	0	82	0	1	0	0	44.23	43.33	11	0.63	9.7	4.3	104	136	22	37.96	30.8	23	25	82	0.26	0.11	3.9	8	12.1	36.8	177	3.87	11.65	86.5	10.5	2.7	0	0.3	0	0.795
46	b	0	T-R	74	1	0	1	0	0	0	1	0	1	0	90	1	0	0	0	44.23	45	21	1.19	8.9	4	107	138	21	57.37	27	19	7	83	0.31	0.13	3.9	7.4	10.8	32.7	233	3.73	11.45	85	10.2	3.8	0.8	0.2	DLP,DM,HT	0.839
47	b	0	C-C	64	1	0	1	0	0	0	1	0	1	0	86	0	1	0	0	21.15	31.67	19	1.32	8.8	3.6	88	124	23	37.93	26.6	48	46	101	2	0.95	3.7	7.5	12	34.7	213	5.17	12.92	70.7	2.16	10.5	1.6	0.5	HT,DM,DLP	0.964
50	b	0	K-R	88	0	1	1	0	0	0	1	0	0	1	67	0	0	0	1	25	43.33	35	1.21	8.4	4.4	105	135	21	51.59	25.6	73	29	308	0.99	0.56	3	8.4	11.6	34.5	129	3.5	6.89	57.5	33.4	7.6	1.2	0.3	0	0.487
44	a	1	Y-O	80	0	1	1	0	0	0	1	0	1	0	55	0	0	0	1	17.77	26.67	14	0.51	9.2	3.3	106	141	23	53.02	20.6	21	14	77	0.43	0.53	3.9	7.6	13.9	42	130	4.59	8.33	84.3	11.2	4.4	0	0.1	0	0.674
45	a	1	S-S	81	1	0	1	0	0	0	1	0	0	1	88	0	1	0	0	38.46	43.33	53	1.92	8.1	4	98	135	29	32.44	22.2	45	48	126	0.55	0.27	3.5	6.4	11.3	34.2	312	4.33	7.57	89.9	5.5	4.1	0.4	0.1	DM,HT,DLP,GOUT	0.749
48	a	1	R-S	66	0	1	1	0	0	0	0	1	1	0	68	0	0	0	1	15	23.33	12	0.74	9.1	4.5	91	123	14	53.85	29.7	15	10	111	0.49	0.22	3.9	7	10.1	29.7	393	3.53	19.66	85.3	9.6	4.6	0.3	0.2	HT,DLP	0.851
49	a	1	J-N	81	0	1	1	0	0	0	1	0	0	1	82	0	1	0	0	36.54	26.67	41	2.11	8.9	4.9	110	137	19	48.72	62.1	78	72	96	0.39	0.17	3.7	7.8	8.9	26.1	142	2.87	10.03	73	21	5.1	0.7	0.2	DM,HT	0.626
[truncated: 162 more columns]
